# Supplementary material for: Biocytin-Labeling in Whole-Cell Recording: Electrophysiological and Morphological Properties of Pyramidal Neurons in CYLD-Deficient Mice
Source: Molecules. 2023 May 15;28(10):4092. doi: 10.3390/molecules28104092 (PMC10221440; doi:10.3390/molecules28104092)
Supplement: Supplementary file 1 [file molecules-28-04092-s001.zip]

Archive with 1 entries (1 files):
- molecules-2344711-supplementary.pdf
